# Supplementary material for: Enterococcal PrgU Provides Additional Regulation of Pheromone-Inducible Conjugative Plasmids
Source: mSphere. 2021 Jun 9;6(3):e00264-21. doi: 10.1128/mSphere.00264-21 (PMC8265641; doi:10.1128/mSphere.00264-21)
Supplement: DATA SET S1 [file msphere.00264-21-sd001.xlsx]

## Sheet: NC_006827_transcripts.txt
Differential expression of pCF10 (NC_006827.2) transcripts in OG1RF pCF10 and OG1RF pCF10 ΔprgU.
Transcription Start	Translation Start	Translation Stop	Transcription Stop	Strand	Name	Synonym	Product	Expression RFpCF10_0	Expression RFpCF10_10	Expression RFpCF10dU_0	Expression RFpCF10dU_10	qValue RFpCF10_0 vs RFpCF10_10	qValue RFpCF10_0 vs RFpCF10dU_0	qValue RFpCF10_0 vs RFpCF10dU_10	qValue RFpCF10_10 vs RFpCF10dU_0	qValue RFpCF10_10 vs RFpCF10dU_10	qValue RFpCF10dU_0 vs RFpCF10dU_10	fold change RF10/0	fold change U10/0	fold change U/RF 0	fold change U/RF 10	log2fc RF 0/10	log2fc U 0/10	log2fc U/RF 0	log2fc U/RF 10
	255	605		+	uvaE	pCF10_02	UvaF	451	61	477	3	1	0.715227	1	1	0.62778	1	0.135255	0.00628931	1.05765	0.0491803	-2.88625	-7.31288	0.0808618	-4.34577
	562	774		+	uvaF	pCF10_03	UvaF	383	49	361	3	1	0.324837	1	1	0.62778	0.27952	0.127937	0.00831025	0.942559	0.0612245	-2.96649	-6.91089	-0.0853456	-4.02975
	1207	1503	1503	+	prgN	pCF10_04	PrgN	172	37	162	1	1	0.0903006	1	1	0.62778	1	0.215116	0.00617284	0.94186	0.027027	-2.21681	-7.33985	-0.0864148	-5.20945
	1935	1606	1606	-	prgO	pCF10_05	PrgO	552	98	461	3	1	0.979991	1	1	0.62778	1	0.177536	0.00650759	0.835145	0.0306122	-2.49381	-7.26366	-0.259902	-5.02975
	2788	1859		-	prgP	pCF10_06	PrgP	528	85	425	3	1	0.717475	0.232244	1	0.62778	0.27952	0.160985	0.00705882	0.804924	0.0352941	-2.635	-7.14636	-0.313075	-4.82443
	3035	4036	4036	+	prgW	pCF10_07	PrgW	372	66	291	1	1	0.715227	0.232244	1	1	1	0.177419	0.00343643	0.782258	0.0151515	-2.49476	-8.18488	-0.354283	-6.04439
4166			4194	+	-	predicted RNA	-	1022	301	829	6	1	0.882357	1	1	1	1	0.294521	0.00723764	0.811155	0.0199336	-1.76356	-7.11027	-0.301951	-5.64866
6942			4166	-	-	predicted RNA	antisense: uvrA	1426	342	1286	8	1	0.837864	1	1	0.634714	1	0.239832	0.00622084	0.901823	0.0233918	-2.05991	-7.32867	-0.149083	-5.41785
4195	4195	5832	5834	+	prgZ	pCF10_08	PrgZ	1443	361	1294	8	1	0.837864	1	1	1	1	0.250173	0.00618238	0.896743	0.0221607	-1.999	-7.33762	-0.157234	-5.49586
5843	5843	6997	6997	+	prgY	pCF10_09	PrgY	1260	299	1174	8	1	0.882357	1	1	1	1	0.237302	0.00681431	0.931746	0.0267559	-2.07521	-7.19722	-0.101991	-5.224
	7983	7030	7030	-	prgX	pCF10_10	PrgX	895	94	719	2	1	0.858136	1	1	0.62778	1	0.105028	0.00278164	0.803352	0.0212766	-3.25116	-8.48985	-0.315896	-5.55459
7213			7253	+	-	predicted RNA	antisense: prgX	918	78	460	1	1	0.432647	1	1	1	1	0.0849673	0.00217391	0.501089	0.0128205	-3.55695	-8.84549	-0.99686	-6.2854
7352			7579	+	-	predicted RNA	antisense: prgX	1338	118	928	3	1	0.684526	1	1	0.62778	1	0.0881913	0.00323276	0.693572	0.0254237	-3.50322	-8.27302	-0.527881	-5.29768
7705			7980	+	-	predicted RNA	antisense: prgX	869	105	954	3	1	0.858136	1	1	0.62778	1	0.120829	0.00314465	1.09781	0.0285714	-3.04897	-8.31288	0.134633	-5.12928
8192	8192	8263	8267	+	prgQ	pCF10_11	PrgQ	591	877	220	31	1	0.0903006	0.621962	1	0.62778	1	1.48393	0.140909	0.37225	0.0353478	0.569419	-2.82716	-1.42565	-4.82224
8268			8516	+	-	predicted RNA	-	827	1306	266	51	1	0.312478	0.621962	1	0.62778	1	1.5792	0.191729	0.321644	0.0390505	0.659196	-2.38286	-1.63646	-4.67851
8601	8745	9125		+	prgR	pCF10_12	PrgR	67	33	62	49	1	0.861675	1	1	0.62778	1	0.492537	0.790323	0.925373	1.48485	-1.0217	-0.339486	-0.111893	0.570316
	9125	9397	9456	+	prgS	pCF10_13	PrgS	62	814	77	509	1	0.298606	0.71785	1	0.62778	1	13.129	6.61039	1.24194	0.625307	3.71469	2.72474	0.31259	-0.677363
9573	9699	9887	10014	+	prgT	pCF10_14	PrgT	305	90	296	82	1	0.0903006	1	1	0.975331	1	0.295082	0.277027	0.970492	0.911111	-1.76081	-1.8519	-0.0432121	-0.134301
10015	10015	12690	12696	+	prgA	pCF10_15	PrgA	664	138	567	147	1	0.715227	0.808384	1	0.62778	1	0.207831	0.259259	0.853916	1.06522	-2.26651	-1.94753	-0.227835	0.0911479
12883	12883	16800	16861	+	prgB	pCF10_16	PrgB	25	308	41	575	1	0.0387262	0.232244	0.827701	0.933095	0.27952	12.32	14.0244	1.64	1.86688	3.62293	3.80987	0.713696	0.900632
	16862	17218		+	prgU	pCF10_17	PrgU	11	144	1	1	1	0.298606	0.883008	1	0.252926	1	13.0909	1	0.0909091	0.00694444	3.71049	0	-3.45943	-7.16993
17219	17246	18103	18103	+	prgC	pCF10_18	PrgC	10	220	12	409	1	0.432647	0.232244	1	0.882271	0.147067	22	34.0833	1.2	1.85909	4.45943	5.09099	0.263034	0.894597
18104	18145	19044	19044	+	prgD	pCF10_19	PrgD	7	122	13	251	1	0.0903006	1	1	0.62778	1	17.4286	19.3077	1.85714	2.05738	4.12338	4.2711	0.893085	1.04081
19045	19064	19498	19535	+	prgE	pCF10_20	PrgE	10	111	15	229	1	0.883998	1	1	0.62778	1	11.1	15.2667	1.5	2.06306	3.47249	3.93231	0.584963	1.04479
19536	19545	19772	19775	+	prgF	pCF10_21	PrgF	7	136	10	229	1	0.48132	1	1	0.62778	1	19.4286	22.9	1.42857	1.68382	4.28011	4.51728	0.514573	0.751741
19776	19786	20082	20082	+	prgG	pCF10_22	PrgG	13	113	19	206	1	0.883998	1	1	0.62778	1	8.69231	10.8421	1.46154	1.82301	3.11974	3.43857	0.547488	0.866322
20083	20097	20897	20897	+	prgH	pCF10_23	PrgH	7	124	21	208	1	0.00858917	1	1	1	1	17.7143	9.90476	3	1.67742	4.14684	3.30812	1.58496	0.746243
20898	20899	21252	21252	+	prgI	pCF10_24	PrgI	4	87	13	161	1	0.724407	1	1	0.62778	1	21.75	12.3846	3.25	1.85057	4.44294	3.63048	1.70044	0.887973
21253	21359	23596	23596	+	prgJ	pCF10_25	PrgJ	22	133	22	241	1	0.0387262	1	1	0.975331	1	6.04545	10.9545	1	1.81203	2.59585	3.45346	0	0.857607
23597	23608	26223	26223	+	prgK	pCF10_26	PrgK	14	126	17	223	1	0.034919	1	1	1	1	9	13.1176	1.21429	1.76984	3.16993	3.71344	0.280108	0.82362
26224	26247	26873		+	prgL	pCF10_27	PrgL	16	129	12	233	1	0.883998	1	1	0.890826	0.579326	8.0625	19.4167	0.75	1.8062	3.01123	4.27922	-0.415037	0.852959
	26860	27105		+	prgM	pCF10_28	PrgM	29	141	29	205	1	0.802685	1	1	0.62778	1	4.86207	7.06897	1	1.4539	2.28157	2.8215	0	0.539929
	27089	27697	27697	+	pcfA	pCF10_29	PcfA	34	150	27	246	1	0.861675	1	1	1	1	4.41176	9.11111	0.794118	1.64	2.14136	3.18763	-0.332575	0.713696
27698	27856	28341		+	pcfB	pCF10_30	PcfB	12	123	19	204	1	0.298606	1	1	0.62778	1	10.25	10.7368	1.58333	1.65854	3.35755	3.4245	0.662965	0.729911
	28341	30170	30170	+	pcfC	pCF10_31	PcfC	27	154	30	264	1	0.018145	1	1	1	1	5.7037	8.8	1.11111	1.71429	2.5119	3.1375	0.152003	0.777608
30171	30221	32380	32412	+	pcfD	pCF10_32	PcfD	16	157	19	228	1	0.0903006	1	1	1	1	9.8125	12	1.1875	1.45223	3.29462	3.58496	0.247928	0.538269
32413	32413	32685	32745	+	pcfE	pCF10_33	PcfE	6	133	16	194	1	0.837864	1	1	1	1	22.1667	12.125	2.66667	1.45865	4.47032	3.59991	1.41504	0.54463
32746	32931	33287		+	pcfF	pCF10_34	PcfF	9	47	18	56	1	0.89315	1	1	1	1	5.22222	3.11111	2	1.19149	2.38466	1.63743	1	0.252766
	33288	34973	35005	+	pcfG	pCF10_35	PcfG	52	58	30	65	1	0.882357	1	1	1	1	1.11538	2.16667	0.576923	1.12069	0.157541	1.11548	-0.793549	0.164387
35006	35006	35356	35433	+	pcfH	pCF10_36	PcfH	105	71	115	70	1	0.432647	1	1	1	1	0.67619	0.608696	1.09524	0.985915	-0.564498	-0.716207	0.131245	-0.0204641
35442			35645	+	-	predicted RNA	-	6677	1043	6067	69	1	0.861675	1	1	0.62778	1	0.156208	0.011373	0.908642	0.0661553	-2.67846	-6.45824	-0.138217	-3.918
8515			8195	-	-	predicted RNA	antisense: uvrA	813	1220	294	49	1	0.262363	0.621962	1	0.62778	1	1.50062	0.166667	0.361624	0.0401639	0.585554	-2.58496	-1.46744	-4.63796
9453			9220	-	-	predicted RNA	antisense: uvrA	61	1021	60	630	1	0.665071	1	0.827701	0.62778	1	16.7377	10.5	0.983607	0.617042	4.06503	3.39232	-0.0238467	-0.696559
10638			10442	-	-	predicted RNA	antisense: uvrA	989	185	794	210	1	0.950921	1	1	1	1	0.187058	0.264484	0.802831	1.13514	-2.41845	-1.91875	-0.316832	0.182864
11769			11745	-	-	predicted RNA	antisense: uvrA	791	173	759	186	1	0.715227	1	1	1	1	0.21871	0.245059	0.959545	1.07514	-2.19291	-2.0288	-0.0595778	0.104531
11904			11847	-	-	predicted RNA	antisense: uvrA	826	164	745	185	1	0.298606	1	1	0.980499	1	0.198547	0.248322	0.901937	1.12805	-2.33245	-2.00972	-0.148901	0.173829
12580			12427	-	-	predicted RNA	antisense: uvrA	911	183	826	211	1	0.854952	1	1	1	1	0.200878	0.255448	0.906696	1.15301	-2.31561	-1.9689	-0.141309	0.205399
15725			15595	-	-	predicted RNA	antisense: uvrA	16	405	51	782	1	0.298606	1	1	0.62778	1	25.3125	15.3333	3.1875	1.93086	4.66178	3.9386	1.67243	0.949247
16165			16119	-	-	predicted RNA	antisense: uvrA	58	408	48	805	1	0.724407	1	1	0.62778	1	7.03448	16.7708	0.827586	1.97304	2.81444	4.06788	-0.273018	0.98042
16497			16488	-	-	predicted RNA	antisense: uvrA	45	439	23	778	1	0.631027	1	1	0.62778	1	9.75556	33.8261	0.511111	1.77221	3.28622	5.08006	-0.968291	0.825549
35701			35442	-	-	predicted RNA	antisense: uvrA	6046	960	5396	63	1	0.837864	0.232244	1	0.62778	0.27952	0.158783	0.0116753	0.892491	0.065625	-2.65487	-6.42039	-0.164091	-3.92961
35646	35680	35847	37176	+	pcfI	pCF10_37	PcfI	254	70	240	46	1	0.717475	1	1	0.62778	1	0.275591	0.191667	0.944882	0.657143	-1.8594	-2.38333	-0.0817941	-0.605721
	37210	35873	35810	-	pcfJ	pCF10_38	PcfJ	196	88	192	105	1	0.968281	0.362108	1	0.62778	0.748058	0.44898	0.546875	0.979592	1.19318	-1.15528	-0.870717	-0.0297473	0.254814
37983	37983	37207		-	pcfK	pCF10_39	PcfK	113	65	99	70	1	0.37857	1	1	1	1	0.575221	0.707071	0.876106	1.07692	-0.797811	-0.500074	-0.190822	0.106915
38674	38674	38126	38119	-	pcfL	pCF10_40	PcfL	174	61	182	65	1	0.354758	1	1	1	1	0.350575	0.357143	1.04598	1.06557	-1.51221	-1.48543	0.0648511	0.0916305
	38889	38698	38675	-	pcfM	pCF10_41	PcfM	197	60	228	57	1	0.0617119	1	1	1	1	0.304569	0.25	1.15736	0.95	-1.71516	-2	0.210838	-0.0740006
39064	39059	38874		-	pcfN	pCF10_42	PcfN	156	48	175	49	1	0.802685	1	1	1	1	0.307692	0.28	1.12179	1.02083	-1.70044	-1.8365	0.165809	0.0297473
41526	39514	39065	39065	-	pcfO	pCF10_43	PcfO	111	33	89	27	1	0.950921	1	1	0.918472	1	0.297297	0.303371	0.801802	0.818182	-1.75002	-1.72085	-0.318682	-0.289507
39801	39801	40001	41490	+	pcfP	pCF10_44	PcfP	482	88	336	35	1	0.715227	1	1	0.62778	0.891716	0.182573	0.104167	0.697095	0.397727	-2.45346	-3.26303	-0.520572	-1.33015
43628			43466	-	-	predicted RNA	antisense: uvrA	1180	159	1000	7	1	0.950921	1	1	0.62778	1	0.134746	0.007	0.847458	0.0440252	-2.89169	-7.15843	-0.238787	-4.50553
44003			43894	-	-	predicted RNA	antisense: uvrA	1025	62	571	1	1	0.883998	1	1	0.62778	1	0.0604878	0.00175131	0.557073	0.016129	-4.04721	-9.15735	-0.844061	-5.9542
45095			44708	-	-	predicted RNA	antisense: uvrA	1027	69	566	3	1	0.298606	1	1	0.62778	1	0.067186	0.00530035	0.55112	0.0434783	-3.8957	-7.5597	-0.859562	-4.52356
45506			45319	-	-	predicted RNA	antisense: uvrA	1004	76	692	3	1	0.800369	1	1	0.62778	1	0.0756972	0.00433526	0.689243	0.0394737	-3.72362	-7.84967	-0.536915	-4.66297
45892			45695	-	-	predicted RNA	antisense: uvrA	1180	85	874	3	1	0.882357	1	1	0.62778	1	0.0720339	0.00343249	0.740678	0.0352941	-3.79518	-8.18653	-0.433082	-4.82443
43456			43628	+	-	predicted RNA	-	1247	151	868	8	1	0.837864	1	1	0.62778	1	0.121091	0.00921659	0.696071	0.0529801	-3.04584	-6.76155	-0.522695	-4.2384
43970			44000	+	-	predicted RNA	-	945	66	522	1	1	0.715227	1	1	0.62778	1	0.0698413	0.00191571	0.552381	0.0151515	-3.83978	-9.02791	-0.856265	-6.04439
44712			45106	+	-	predicted RNA	-	989	70	567	2	1	0.324837	1	1	0.62778	1	0.0707786	0.00352734	0.573306	0.0285714	-3.82054	-8.1472	-0.802622	-5.12928
45328			45583	+	-	predicted RNA	-	983	69	745	2	1	0.858136	1	1	0.62778	1	0.0701933	0.00268456	0.757884	0.0289855	-3.83252	-8.5411	-0.399951	-5.10852
45665			45892	+	-	predicted RNA	-	1252	87	835	2	1	0.715227	1	1	0.62778	1	0.0694888	0.00239521	0.666933	0.0229885	-3.84708	-8.70563	-0.584386	-5.44294
	58372	58142	58142	-	pcfQ	pCF10_45	PcfQ	416	58	232	2	1	0.861675	1	1	0.62778	1	0.139423	0.00862069	0.557692	0.0344828	-2.84246	-6.85798	-0.842459	-4.85798
	58427	58921		+	pcfR	pCF10_46	PcfR	47	8	39	0	1	0.837864	1	1	0.62778	1	0.170213	0	0.829787	0	-2.55459	#NUM!	-0.269187	#NUM!
58987	58987	59439		+	pcfS	pCF10_47	PcfS	97	14	92	0	1	0.432647	1	1	0.62778	1	0.14433	0	0.948454	0	-2.79256	#NUM!	-0.0763509	#NUM!
	59617	60195		+	pcfT	pCF10_48	PcfT	78	11	75	0	1	0.160574	1	1	0.62778	1	0.141026	0	0.961538	0	-2.82597	#NUM!	-0.0565835	#NUM!
60277	60277	60606		+	pcfU	pCF10_49	PcfU	62	6	50	0	1	0.854952	1	1	0.62778	1	0.0967742	0	0.806452	0	-3.36923	#NUM!	-0.31034	#NUM!
	60829	61854		+	pcfV	pCF10_50	PcfV	868	172	755	4	1	0.861675	1	1	1	1	0.198157	0.00529801	0.869816	0.0232558	-2.33529	-7.56033	-0.201218	-5.42626
61855			62324	+	-	predicted RNA	-	1228	204	1026	5	1	0.861675	1	1	0.62778	1	0.166124	0.00487329	0.835505	0.0245098	-2.58967	-7.68089	-0.25928	-5.3505
62776	62776	63048	63048	+	pcfW	pCF10_51	PcfW	1156	235	974	3	1	0.801767	1	1	1	1	0.203287	0.00308008	0.842561	0.012766	-2.29841	-8.34282	-0.247148	-6.29155
	63710	64369		+	pcfX	pCF10_52	PcfX	1361	209	1015	4	1	0.837864	1	1	1	1	0.153564	0.00394089	0.745775	0.0191388	-2.70309	-7.98726	-0.423187	-5.70736
64451	64451	65071	65071	+	pcfY	pCF10_53	PcfY	301	49	232	2	1	0.861675	1	1	0.62778	1	0.162791	0.00862069	0.770764	0.0408163	-2.61891	-6.85798	-0.375639	-4.61471
	65079	65375		+	pcfZ	pCF10_54	PcfZ	349	50	273	2	1	0.432647	1	1	0.62778	0.27952	0.143266	0.00732601	0.782235	0.04	-2.80323	-7.09276	-0.354326	-4.64386
	65369	65593		+	uvrC	pCF10_55	UvrC	365	48	273	2	1	0.787233	1	1	0.62778	1	0.131507	0.00732601	0.747945	0.0416667	-2.92679	-7.09276	-0.418996	-4.58496
	65654	65863	65863	+	uvrB	pCF10_56	hypothetical protein	467	65	323	2	1	0.715227	1	1	0.62778	1	0.139186	0.00619195	0.691649	0.0307692	-2.84491	-7.33539	-0.531888	-5.02237
	65875	66048		+	uvaB	pCF10_57	UvaB	360	43	279	2	1	0.717475	1	1	0.62778	1	0.119444	0.00716846	0.775	0.0465116	-3.06559	-7.12412	-0.367732	-4.42626
	66603	258	258	+	uvrA	pCF10_01	hypothetical protein	332	126	279	110	1	0.861675	1	1	0.924021	1	0.379518	0.394265	0.840361	0.873016	-1.39776	-1.34276	-0.250918	-0.19592
