# Supplementary material for: Enterococcal PrgU Provides Additional Regulation of Pheromone-Inducible Conjugative Plasmids
Source: mSphere. 2021 Jun 9;6(3):e00264-21. doi: 10.1128/mSphere.00264-21 (PMC8265641; doi:10.1128/mSphere.00264-21)
Supplement: DATA SET S2 [file msphere.00264-21-sd002.xlsx]

## Sheet: NC_006827_transcripts.txt
											pCF10 (NC_006827.2) transcripts identified from PrgU-FLAG pulldowns
Transcription Start	Translation Start	Translation Stop	Transcription Stop	Strand	Name	Synonym	Product	Raw Counts pCF10_P23-IGR_pCIE-U	Normalized Counts pCF10_P23-IGR_pCIE-U	RPKM pCF10_P23-IGR_pCIE-U	Expression pCF10_P23-IGR_pCIE-U	Raw Counts pCF10_P23-IGR_pCIE-U-FLAG Replicate 1	Raw Counts pCF10_P23-IGR_pCIE-U-FLAG Replicate 2	Normalized Counts pCF10_P23-IGR_pCIE-U-FLAG Replicate 1	Normalized Counts pCF10_P23-IGR_pCIE-U-FLAG Replicate 2	RPKM pCF10_P23-IGR_pCIE-U-FLAG	Expression pCF10_P23-IGR_pCIE-U-FLAG	pValue pCF10_P23-IGR_pCIE-U vs pCF10_P23-IGR_pCIE-U-FLAG	qValue pCF10_P23-IGR_pCIE-U vs pCF10_P23-IGR_pCIE-U-FLAG	fold change	log2FC
8340			8261	-	-	predicted RNA	antisense: uvrA	4	19585	11185	244	3	0	1032	84	669	6	8.11817e-77	8.36171e-75	0.0245902	-5.34577
88	255	605		+	uvaE	pCF10_02	UvaF	3	15820	2059	45	174	88	49039	91453	10618	200	0.000630182	0.0324544	4.44444	2.152
35498			35676	+	-	predicted RNA	-	9	36287	9262	202	123	101	34763	104996	17794	390	0.00113866	0.0390939	1.93069	0.949119
8104			8017	-	-	predicted RNA	antisense: uvrA	1	6290	3265	71	61	25	17155	26208	13926	246	0.00393746	0.10139	3.46479	1.79277
65649	65654	65863	65863	+	uvrB	pCF10_56	hypothetical protein	10	40886	8895	194	284	49	79824	50799	22573	311	0.00774279	0.159502	1.60309	0.680858
53762			53521	-	-	predicted RNA	antisense: uvrA	43	176244	33275	728	194	26	54698	27110	12992	169	0.0268977	0.349656	0.232143	-2.10692
	28341	30170	30211	+	pcfC	pCF10_31	PcfC	21	87205	2177	47	447	161	125606	166910	4718	79	0.0222319	0.349656	1.68085	0.749192
	60277	60606		+	pcfU	pCF10_49	PcfU	2	8553	1184	25	9	0	2568	0	395	3	0.0203683	0.349656	0.12	-3.05889
8264	8745	9125		+	prgR	pCF10_12	PrgR	19	78722	9440	206	46	21	12990	22701	2537	46	0.0313565	0.358858	0.223301	-2.16294
	27089	27697	27697	+	pcfA	pCF10_29	PcfA	4	17417	1306	28	185	43	52107	44815	5340	79	0.0322587	0.358858	2.82143	1.49643
23608	23608	26223	26246	+	prgK	pCF10_26	PrgK	18	74457	1300	28	484	101	136061	105099	3184	46	0.0404765	0.379007	1.64286	0.716207
66817			67047	+	-	predicted RNA	-	3	14915	2950	64	120	58	33945	60738	11017	204	0.0421844	0.379007	3.1875	1.67243
67120			67349	+	-	predicted RNA	-	5	22539	4477	97	135	45	37910	47104	11139	184	0.0550616	0.379007	1.89691	0.923649
	65875	66048		+	uvaB	pCF10_57	UvaB	1	4622	1213	26	47	1	13274	1144	3962	41	0.0505772	0.379007	1.57692	0.657112
	66603	258	1327	+	uvrA	pCF10_01	hypothetical protein	1626	6548629	4509	98	22295	7209	6258706	7466711	6312	103	0.0417991	0.379007	1.05102	0.0717907
2788	2788	1859		-	prgP	pCF10_06	PrgP	20	83869	4120	90	360	121	101251	125493	7353	121	0.0711858	0.442005	1.34444	0.42701
3035	3035	4036	4036	+	prgW	pCF10_07	PrgW	11	47152	2150	47	166	66	46840	68437	3297	57	0.0927834	0.442005	1.21277	0.278301
4142	4195	5832	5837	+	prgZ	pCF10_08	PrgZ	261	1054896	29424	644	4246	1453	1192057	1505087	49381	823	0.112307	0.442005	1.27795	0.353832
5839	5843	6997	6997	+	prgY	pCF10_09	PrgY	94	379604	15016	328	2053	574	576344	594772	32303	506	0.103282	0.442005	1.54268	0.625442
8016	7983	7030	7030	-	prgX	pCF10_10	PrgX	52	211770	10142	221	819	601	230163	622907	21081	447	0.129336	0.442005	2.02262	1.01623
8723			8544	-	-	predicted RNA	antisense: uvrA	42	172813	43865	960	90	61	25473	63864	11984	248	0.0703126	0.442005	0.258333	-1.95269
18145	18145	19044	19057	+	prgD	pCF10_19	PrgD	8	32594	1654	36	114	51	32261	53561	2625	47	0.068661	0.442005	1.30556	0.384664
20090	20097	20897	20897	+	prgH	pCF10_23	PrgH	8	34667	1977	43	121	40	34129	42053	2873	47	0.108686	0.442005	1.09302	0.128324
26247	26247	26873		+	prgL	pCF10_27	PrgL	11	46747	3406	74	210	46	59038	48322	5823	85	0.111868	0.442005	1.14865	0.199938
30221	30221	32380	32410	+	pcfD	pCF10_32	PcfD	17	72313	1529	33	356	92	100000	95402	2948	45	0.097035	0.442005	1.36364	0.447459
38102	37983	37207		-	pcfK	pCF10_39	PcfK	77	310650	18267	399	381	99	107177	102992	8797	135	0.0699361	0.442005	0.338346	-1.56343
48874			48311	-	-	predicted RNA	antisense: uvrA	67	271074	21959	480	398	51	111780	53179	11339	146	0.0899319	0.442005	0.304167	-1.71707
50097			50323	+	-	predicted RNA	-	15	60662	12209	267	135	124	37933	129236	16185	368	0.0918924	0.442005	1.37828	0.462866
50949			51133	+	-	predicted RNA	-	8	33095	8173	178	104	53	29416	55445	12127	229	0.072038	0.442005	1.28652	0.36347
52946			52917	-	-	predicted RNA	antisense: uvrA	1	7171	10922	239	10	0	2870	357	5018	53	0.127788	0.442005	0.221757	-2.17295
54068			53819	-	-	predicted RNA	antisense: uvrA	65	262711	48012	1050	340	28	95645	29654	21031	250	0.123559	0.442005	0.238095	-2.07039
60782	60829	61854	62331	+	pcfV	pCF10_50	PcfV	26	106123	4725	103	310	171	87251	177595	6659	129	0.112821	0.442005	1.25243	0.324727
62776	62776	63048	63048	+	pcfW	pCF10_51	PcfW	5	20752	3473	76	102	48	28708	50545	7843	145	0.0872035	0.442005	1.90789	0.931982
63710	63710	64369	64369	+	pcfX	pCF10_52	PcfX	6	26256	1817	39	166	31	46716	32295	4255	59	0.0929313	0.442005	1.51282	0.597241
64446	64451	65071	65078	+	pcfY	pCF10_53	PcfY	26	105670	7774	170	484	117	135908	121193	13752	207	0.120762	0.442005	1.21765	0.284096
67500			67671	+	-	predicted RNA	-	4	18012	4784	104	112	42	31699	44300	12841	220	0.117632	0.442005	2.11538	1.08092
	33288	34973	34994	+	pcfG	pCF10_35	PcfG	18	74124	2008	43	339	96	95326	100000	3673	57	0.102138	0.442005	1.32558	0.406625
	39801	40001		+	pcfP	pCF10_44	PcfP	2	10674	2426	53	11	0	3207	926	872	10	0.0737857	0.442005	0.188679	-2.40599
42903			42242	-	-	predicted RNA	antisense: uvrA	171	690326	47644	1042	1076	116	302200	120878	25649	319	0.179186	0.472412	0.306142	-1.70773
57893			57060	-	-	predicted RNA	antisense: uvrA	145	586490	32130	703	1025	79	287784	81823	18848	221	0.181987	0.472412	0.314367	-1.66948
	1935	1606	1606	-	prgO	pCF10_05	PrgO	13	54515	7547	165	207	62	58223	64391	11597	185	0.178874	0.472412	1.12121	0.165059
50769			50574	-	-	predicted RNA	antisense: uvrA	17	70574	16451	360	106	13	29894	13603	8683	110	0.203114	0.489271	0.305556	-1.71049
55290			54220	-	-	predicted RNA	antisense: uvrA	169	680652	29037	635	1224	120	343696	124657	17869	218	0.199882	0.489271	0.343307	-1.54243
	37210	35873	35873	-	pcfJ	pCF10_38	PcfJ	54	218227	7451	163	368	69	103450	71568	4649	65	0.199509	0.489271	0.398773	-1.32636
	65369	65593	65647	+	uvrC	pCF10_55	UvrC	8	33190	6739	147	157	17	44220	17795	11049	137	0.207505	0.489271	0.931973	-0.10164
34674			34589	-	-	predicted RNA	antisense: uvrA	5	22873	12152	265	24	8	6962	9188	5555	93	0.254393	0.569619	0.350943	-1.51069
21359	21359	23596	23596	+	prgJ	pCF10_25	PrgJ	29	117107	2390	52	489	120	137386	125215	3873	58	0.263317	0.577057	1.11538	0.157541
51785			51579	-	-	predicted RNA	antisense: uvrA	17	69549	15351	335	125	10	35308	10484	9346	110	0.271363	0.582299	0.328358	-1.60666
51283			51094	-	-	predicted RNA	antisense: uvrA	34	137074	32962	721	240	42	67609	43603	21172	292	0.279514	0.587551	0.404993	-1.30403
43724			43349	-	-	predicted RNA	antisense: uvrA	115	464045	56388	1234	1497	71	420354	73712	59419	657	0.286056	0.589274	0.532415	-0.909377
49788			49551	-	-	predicted RNA	antisense: uvrA	23	92875	17829	390	151	14	42452	14730	9894	120	0.302535	0.611001	0.307692	-1.70044
42088			40188	-	-	predicted RNA	antisense: uvrA	706	2844365	68363	1496	6066	1657	1703071	1716583	57704	899	0.311625	0.616145	0.600936	-0.734717
48003			47910	-	-	predicted RNA	antisense: uvrA	5	22468	10921	239	45	4	12767	4161	7494	90	0.311063	0.616145	0.376569	-1.40901
19781	19786	20082	20089	+	prgG	pCF10_22	PrgG	10	40862	6286	137	86	26	24223	27504	5394	87	0.32732	0.624333	0.635036	-0.655089
19544	19545	19772	19774	+	prgF	pCF10_21	PrgF	9	37050	7424	162	65	26	18502	27552	5755	100	0.338951	0.634762	0.617284	-0.695994
52795			52630	-	-	predicted RNA	antisense: uvrA	10	40743	11214	245	114	16	32249	17510	11291	149	0.341195	0.634762	0.608163	-0.717469
39059	39059	38874		-	pcfN	pCF10_42	PcfN	4	17488	4295	94	35	10	9931	10817	3497	55	0.355543	0.642473	0.585106	-0.773229
912			973	+	-	predicted RNA	-	4	16678	12290	269	7	5	2213	5245	2957	60	0.369551	0.656272	0.223048	-2.16457
17246	17246	18103	18103	+	prgC	pCF10_18	PrgC	29	118441	6307	138	367	94	103053	97456	7635	116	0.380714	0.656272	0.84058	-0.250543
32411	32413	32685	32752	+	pcfE	pCF10_33	PcfE	1	6528	1092	23	31	10	8981	10847	2207	36	0.369724	0.656272	1.56522	0.646363
	9125	9397	9398	+	prgS	pCF10_13	PrgS	6	25970	4346	95	40	31	11417	32992	3758	81	0.376539	0.656272	0.852632	-0.230006
65079	65079	65375		+	pcfZ	pCF10_54	PcfZ	24	100000	15383	336	320	48	89907	49733	17636	235	0.395709	0.657387	0.699405	-0.5158
	58427	58921		+	pcfR	pCF10_46	PcfR	2	12032	1110	24	21	11	6111	11629	944	17	0.417366	0.68236	0.708333	-0.4975
	26860	27105		+	prgM	pCF10_28	PrgM	4	16106	2991	65	66	12	18773	13192	4600	64	0.443969	0.714513	0.984615	-0.0223678
50417			50779	+	-	predicted RNA	-	19	78842	9923	217	129	73	36316	76274	7922	155	0.461317	0.728574	0.714286	-0.485427
52233			52017	-	-	predicted RNA	antisense: uvrA	15	62354	13128	287	226	16	63450	17292	15925	186	0.459779	0.728574	0.648084	-0.625748
16860	16862	17218	17237	+	prgU	pCF10_17	PrgU	176	711865	91106	1994	2032	598	570507	619533	104618	1666	0.506201	0.778189	0.835507	-0.259277
27856	27856	28341		+	pcfB	pCF10_30	PcfB	4	17083	1606	35	89	28	25215	29103	3444	55	0.508839	0.778189	1.57143	0.652077
1207	1207	1503	1503	+	prgN	pCF10_04	PrgN	6	25923	3987	87	48	22	13679	23773	3421	63	0.553336	0.780833	0.724138	-0.465664
9888	10015	12690	12690	+	prgA	pCF10_15	PrgA	99	399023	6812	149	1587	385	445659	398909	10472	157	0.531391	0.780833	1.05369	0.0754522
38297			38517	+	-	predicted RNA	antisense: pcfL	23	93471	19324	422	111	56	31293	58734	10784	203	0.534126	0.780833	0.481043	-1.05576
40043			39949	-	-	predicted RNA	antisense: uvrA	6	24398	11734	256	72	18	20432	19230	13659	208	0.523082	0.780833	0.8125	-0.29956
	562	774	836	+	uvaF	pCF10_03	UvaF	3	14152	3035	66	65	21	18343	22065	5773	94	0.525631	0.780833	1.42424	0.510195
39514	39514	39065	39060	-	pcfO	pCF10_43	PcfO	16	67333	6836	149	103	33	29140	34639	4329	70	0.572933	0.797461	0.469799	-1.08989
50005			49841	-	-	predicted RNA	antisense: uvrA	15	63283	17523	383	134	20	37673	21053	13319	177	0.579494	0.797461	0.462141	-1.1136
47696			47361	-	-	predicted RNA	antisense: uvrA	24	99785	13569	296	312	26	87780	27867	14387	172	0.598514	0.811144	0.581081	-0.783189
35509			35459	-	-	predicted RNA	antisense: uvrA	3	12175	10907	238	22	6	6345	6596	8066	126	0.626283	0.837755	0.529412	-0.917538
49084			49056	-	-	predicted RNA	antisense: uvrA	1	6909	10886	238	12	0	3533	272	6310	65	0.626979	0.837755	0.273109	-1.87245
49369			49300	-	-	predicted RNA	antisense: uvrA	4	17178	11212	245	48	3	13554	3349	10478	120	0.655023	0.854018	0.489796	-1.02975
38674	38674	38126	38126	-	pcfL	pCF10_40	PcfL	17	70955	5905	129	120	29	33932	30121	3880	58	0.667136	0.858937	0.449612	-1.15325
46653			46377	-	-	predicted RNA	antisense: uvrA	29	120490	19874	434	330	34	92882	35427	18756	231	0.678098	0.858937	0.532258	-0.909802
51453			51738	+	-	predicted RNA	-	29	118727	18967	415	142	55	40106	57716	9849	171	0.669565	0.858937	0.412048	-1.27912
49210			49170	-	-	predicted RNA	antisense: uvrA	2	11293	12585	275	25	1	7201	1241	9326	102	0.695536	0.863135	0.370909	-1.43086
8192	8192	8263		+	prgQ	pCF10_11	PrgQ	2	8791	5579	122	17	1	4864	1617	3734	45	0.72074	0.873231	0.368852	-1.43888
9698	9699	9887	9887	+	prgT	pCF10_14	PrgT	5	21181	5120	112	70	20	19819	20938	6823	107	0.739027	0.873231	0.955357	-0.0658879
37019			37175	+	-	predicted RNA	antisense: pcfJ	4	17059	4964	108	36	27	10236	28637	5777	123	0.728523	0.873231	1.13889	0.187627
49444			49424	-	-	predicted RNA	antisense: uvrA	1	5766	12545	274	11	0	3231	847	8355	97	0.714875	0.873231	0.354015	-1.49812
	38889	38698	38675	-	pcfM	pCF10_41	PcfM	41	165403	39360	861	252	57	70909	59921	22974	340	0.71215	0.873231	0.39489	-1.34048
35391			35221	-	-	predicted RNA	antisense: uvrA	14	58994	15762	344	98	20	27588	21477	9890	143	0.759842	0.879368	0.415698	-1.26639
9399			9697	+	-	predicted RNA	-	27	110578	16897	369	123	67	34703	70151	9066	175	0.77372	0.88548	0.474255	-1.07627
50971			50837	-	-	predicted RNA	antisense: uvrA	8	34071	11531	252	63	6	17888	6214	7350	89	0.785774	0.889392	0.353175	-1.50155
19058	19064	19498	19543	+	prgE	pCF10_20	PrgE	4	16773	1761	38	88	15	24946	15554	3395	46	0.814814	0.912238	1.21053	0.275634
49860			50035	+	-	predicted RNA	-	3	13700	3556	77	43	34	12196	35875	6275	136	0.861467	0.954098	1.76623	0.820676
46023			43780	-	-	predicted RNA	antisense: uvrA	1195	4815868	98055	2146	12536	1202	3519127	1245729	87140	1061	0.879635	0.963855	0.494408	-1.01623
12883	12883	16800	16817	+	prgB	pCF10_16	PrgB	125	505885	5899	129	1415	470	397460	487480	6833	112	0.91977	0.996782	0.868217	-0.203872
	35680	35847		+	pcfI	pCF10_37	PcfI	0	4002	1088	23	4	1	1214	1629	498	8	0.938582	0.996782	0.347826	-1.52356
	58372	58142	58142	-	pcfQ	pCF10_45	PcfQ	4	19609	3878	84	18	9	5302	9963	1749	33	0.919362	0.996782	0.392857	-1.34792
20899	20899	21252	21252	+	prgI	pCF10_24	PrgI	0	0	0	0	33	6	9426	6789	1611	22	0	1	#DIV/0!	#DIV/0!
56909			55451	-	-	predicted RNA	antisense: uvrA	229	922944	28902	632	2346	241	658678	249691	25239	311	0.955867	1	0.492089	-1.02301
	32931	33287		+	pcfF	pCF10_34	PcfF	0	0	0	0	28	1	8005	2029	1215	14	5.26181e-07	1	#DIV/0!	#DIV/0!
	35006	35356		+	pcfH	pCF10_36	PcfH	0	0	0	0	16	7	4586	7849	965	17	7.54497e-13	1	#DIV/0!	#DIV/0!
	58987	59439		+	pcfS	pCF10_47	PcfS	0	1977	199	4	19	2	5485	2235	681	8	0.0613314	1	2	1
	59617	60195		+	pcfT	pCF10_48	PcfT	1	5075	400	8	36	1	10318	1380	937	10	0.805808	1	1.25	0.321928
